# Supplementary material for: Comparative Study of Metagenomics and Metatranscriptomics to Reveal Microbiomes in Overwintering Pepper Fruits
Source: Int J Mol Sci. 2021 Jun 8;22(12):6202. doi: 10.3390/ijms22126202 (PMC8227054; doi:10.3390/ijms22126202)
Supplement: Supplementary file 1 [file ijms-22-06202-s001.zip]

Archive with 1 entries (1 files):
- ijms-1209480-supplementary.xlsx
