# Supplementary material for: Comparative Study of Metagenomics and Metatranscriptomics to Reveal Microbiomes in Overwintering Pepper Fruits
Source: Int J Mol Sci. 2021 Jun 8;22(12):6202. doi: 10.3390/ijms22126202 (PMC8227054; doi:10.3390/ijms22126202)
Supplement: Supplementary file 1 [file ijms-22-06202-s001.zip › ijms-1209480-supplementary.xlsx]

## Sheet: Table S1
Table S1. Summary of filtering raw data sequences.
All raw data were deposited in NCBI's SRA database with respective accession numbers. database with respective accession number.
Trimmed indicates the removed reads with low-quality bases and short length by the BBDuk program.
Pepper genome indicates the removed reads associated with the pepper genome, such as the nuclear, chloroplast, and mitochondrial genomes.
Filtered indicates the clean reads after trimming low-quality reads and pepper genome-associated reads.
Library	Accession number	Raw data	Trimmed	Pepper genome	Total removed	Filtered
D48	SRR13319511	39586002 reads (100%)	8341454 reads (21.07%)	16749234 reads (42.31%)	18585732 reads (46.95%)	21000270 reads (53.05%)
D63	SRR13319510	35553248 reads (100%)	4502598 reads (12.66%)	25182448 reads (70.83%)	26216586 reads (73.74%)	9336662 reads (26.26%)
D89	SRR13319509	34434730 reads (100%)	2915677 reads (8.47%)	27984006 reads (81.27%)	28393840 reads (82.46%)	6040890 reads (17.54%)
R48	SRR13319508	12676250 reads (100%)	1530381 reads (12.07%)	8689374 reads (68.55%)	9483716 reads (74.81%)	3192534 reads (25.19%)
R63	SRR13319507	12265600 reads (100%)	1812300 reads (14.78%)	7803110 reads (63.62%)	8763356 reads (71.45%)	3502244 reads (28.55%)
R89	SRR13319506	14482502 reads (100%)	1879456 reads (12.98%)	9711622 reads (67.06%)	10633982 reads (73.43%)	3848520 reads (26.57%)

## Sheet: Table S2
Table S2. Number of reads according to major taxonomies identified by three different analytical methods.
In the case of KRAKEN2_R and MEGAN6_R, the number of reads was indicated, while the number of contigs was indicated for MEGAN6_A.
Method	#Datasets	D48	D63	D89	R48	R63	R89	Total
KRAKEN2_R	Raw reads	21000270	9336662	6040890	3192534	3502244	3848520	46921120
	Classified	15848412	7248490	4775592	2414284	1068660	1340792	32696230
	Unclassified	5151858	2088172	1265298	778250	2433584	2507728	14224890
	Plants	2180	1872	2494	22748	20386	10268	59948
	Fungi	260426	22670	30930	812460	266200	432676	1825362
	Bacteria	13630546	5596554	3621738	1382710	337238	255584	24824370
	Viruses	7994	9298	30120	44848	162868	340212	595340
	Protozoa	288	156	300	230	580	734	2288
	#Datasets	D48	D63	D89	R48	R63	R89	Total
MEGAN6_R	Raw reads	21000270	9336662	6040890	3192534	3502244	3848520	46921120
	Classified	5013459	1684173	904415	588510	534361	718633	9443551
	Unclassified	15986811	7652489	5136475	2604024	2967883	3129887	37477569
	Plants and animals	7816	5170	3655	97458	51912	46992	213003
	Fungi	167771	69984	35022	96991	328892	493533	1192193
	Bacteria	4827841	1599668	860009	369270	45160	43819	7745767
	Archaea	0	0	0	3405	4239	1577	9221
	Viruses	10031	9351	5729	21386	104158	132712	283367
	#Datasets	D48	D63	D89	R48	R63	R89	Total
MEGAN6_A	Total contigs	153501	41001	29584	27709	27503	31936	311234
	Classified	86577	31434	18130	23404	17894	23542	200981
	Unclassified	68330	10034	11811	5056	9899	8838	113968
	Plants and animals	378	211	140	302	307	554	1892
	Fungi	18654	4925	658	3594	16330	21009	65170
	Bacteria	65918	25709	16909	18669	860	1433	129498
	Archaea	0	0	0	18	18	0	36
	Viruses	221	122	66	70	89	102	670

## Sheet: Table S3
Table S3. Summary of contigs aassembled from DNA and RNA raw data.
Library	Assembler	No. of contigs	Total contig length
D48	metaSPAdes	153501	75938441
D63	metaSPAdes	41001	27344599
D89	metaSPAdes	29584	15268972
R48	Trinity	27709	14077680
R63	Trinity	27503	10419273
R89	Trinity	31936	13094489

## Sheet: Table S4
Table S4. Classification of identified microorganisms by KRAKEN2_R according to six taxonomy levels.
In the case of bacteria, only the top 100 bacteria species were listed for simplicity.
Viruses do not belong to any kingdom.
Kingdom	Phylum	Class	Order	Family	Genus	Species	D48	D63	D89	R48	R63	R89
Bacteria	Proteobacteria	Betaproteobacteria	Burkholderiales	Burkholderiaceae	Burkholderia	Burkholderia cepacia	373	832	127	1382	10334	0
Bacteria	Proteobacteria	Betaproteobacteria	Burkholderiales	Burkholderiaceae	Burkholderia	Burkholderia contaminans	94	21	163	2118	10638	1963
Bacteria	Proteobacteria	Gammaproteobacteria	Enterobacterales	Enterobacteriaceae	Cedecea	Cedecea neteri	15770	537	2725	1407	24	61
Bacteria	Bacteroidetes	Flavobacteriia	Flavobacteriales	Weeksellaceae	Chryseobacterium	Chryseobacterium gallinarum	61	58	218	82565	78602	32343
Bacteria	Proteobacteria	Gammaproteobacteria	Enterobacterales	Enterobacteriaceae	Citrobacter	Citrobacter freundii	21316	1110	6917	1985	81	332
Bacteria	Proteobacteria	Gammaproteobacteria	Enterobacterales	Enterobacteriaceae	Enterobacter	Enterobacter asburiae	10515	988	2125	699	23	39
Bacteria	Proteobacteria	Gammaproteobacteria	Enterobacterales	Enterobacteriaceae	Enterobacter	Enterobacter cloacae	53022	2605	13527	4639	81	183
Bacteria	Proteobacteria	Gammaproteobacteria	Enterobacterales	Enterobacteriaceae	Enterobacter	Enterobacter cloacae complex sp.	11690	1585	3195	816	0	67
Bacteria	Proteobacteria	Gammaproteobacteria	Enterobacterales	Enterobacteriaceae	Enterobacter	Enterobacter hormaechei	33423	26322	12771	3478	361	409
Bacteria	Proteobacteria	Gammaproteobacteria	Enterobacterales	Enterobacteriaceae	Enterobacter	Enterobacter sp. SA187	9259	190	980	676	0	20
Bacteria	Firmicutes	Bacilli	Lactobacillales	Enterococcaceae	Enterococcus	Enterococcus casseliflavus	6106	9846	0	878	255	0
Bacteria	Firmicutes	Bacilli	Lactobacillales	Enterococcaceae	Enterococcus	Enterococcus gallinarum	9253	1288	0	2147	42	0
Bacteria	Proteobacteria	Gammaproteobacteria	Enterobacterales	Erwiniaceae	Erwinia	Erwinia amylovora	50880	1132	10998	5001	76	364
Bacteria	Proteobacteria	Gammaproteobacteria	Enterobacterales	Erwiniaceae	Erwinia	Erwinia billingiae	77539	1778	17079	6806	154	342
Bacteria	Proteobacteria	Gammaproteobacteria	Enterobacterales	Erwiniaceae	Erwinia	Erwinia gerundensis	19134	1249	4669	1792	52	163
Bacteria	Proteobacteria	Gammaproteobacteria	Enterobacterales	Erwiniaceae	Erwinia	Erwinia persicina	168959	4096	34447	17906	189	1037
Bacteria	Proteobacteria	Gammaproteobacteria	Enterobacterales	Erwiniaceae	Erwinia	Erwinia pyrifoliae	22000	471	4476	2098	0	88
Bacteria	Proteobacteria	Gammaproteobacteria	Enterobacterales	Erwiniaceae	Erwinia	Erwinia sp. Ejp617	17658	418	4574	1681	0	108
Bacteria	Proteobacteria	Gammaproteobacteria	Enterobacterales	Erwiniaceae	Erwinia	Erwinia sp. J780	128816	2935	26427	13291	155	619
Bacteria	Proteobacteria	Gammaproteobacteria	Enterobacterales	Erwiniaceae	Erwinia	Erwinia sp. QL-Z3	19374	676	4506	1827	0	73
Bacteria	Proteobacteria	Gammaproteobacteria	Enterobacterales	Erwiniaceae	Erwinia	Erwinia tasmaniensis	50085	1149	9931	4751	46	227
Bacteria	Proteobacteria	Gammaproteobacteria	Enterobacterales	Enterobacteriaceae	Escherichia	Escherichia coli	80200	15143	102153	22887	15066	5607
Bacteria	Proteobacteria	Gammaproteobacteria	Enterobacterales	Hafniaceae	Hafnia	Hafnia alvei	176603	138	516	8080	35	37
Bacteria	Proteobacteria	Gammaproteobacteria	Enterobacterales	Hafniaceae	Hafnia	Hafnia sp. CBA7124	61283	0	0	2507	0	0
Bacteria	Proteobacteria	Gammaproteobacteria	Enterobacterales	Enterobacteriaceae	Klebsiella	Klebsiella aerogenes	10998	431	3025	1012	20	70
Bacteria	Proteobacteria	Gammaproteobacteria	Enterobacterales	Enterobacteriaceae	Klebsiella	Klebsiella michiganensis	14922	786	3900	982	91	79
Bacteria	Proteobacteria	Gammaproteobacteria	Enterobacterales	Enterobacteriaceae	Klebsiella	Klebsiella oxytoca	28623	3425	2841	1749	41	56
Bacteria	Proteobacteria	Gammaproteobacteria	Enterobacterales	Enterobacteriaceae	Klebsiella	Klebsiella pneumoniae	32921	3377	24850	6797	444	893
Bacteria	Proteobacteria	Gammaproteobacteria	Enterobacterales	Enterobacteriaceae	Klebsiella	Klebsiella quasipneumoniae	10082	790	12641	565	71	43
Bacteria	Proteobacteria	Gammaproteobacteria	Enterobacterales	Enterobacteriaceae	Kosakonia	Kosakonia cowanii	7031	12167	13780	655	113	133
Bacteria	Proteobacteria	Gammaproteobacteria	Enterobacterales	Enterobacteriaceae	Leclercia	Leclercia adecarboxylata	20219	825	3367	1653	34	83
Bacteria	Firmicutes	Bacilli	Lactobacillales	Leuconostocaceae	Leuconostoc	Leuconostoc mesenteroides	21484	0	43	6016	0	23
Bacteria	Proteobacteria	Gammaproteobacteria	Enterobacterales	Erwiniaceae	Mixta	Mixta calida	15959	800	5547	1362	37	215
Bacteria	Proteobacteria	Gammaproteobacteria	Enterobacterales	Erwiniaceae	Mixta	Mixta gaviniae	17842	515	3832	1375	17	74
Bacteria	Proteobacteria	Gammaproteobacteria	Enterobacterales	Erwiniaceae	Mixta	Mixta theicola	11371	335	2720	829	0	54
Bacteria	Proteobacteria	Gammaproteobacteria	Pseudomonadales	Moraxellaceae	Moraxella	Moraxella osloensis	26	13	0	12635	128	77
Bacteria	Proteobacteria	Gammaproteobacteria	Enterobacterales	Erwiniaceae	Pantoea	Pantoea agglomerans	745672	1040979	800691	27830	8548	10474
Bacteria	Proteobacteria	Gammaproteobacteria	Enterobacterales	Erwiniaceae	Pantoea	Pantoea alhagi	9545	982	2659	770	0	69
Bacteria	Proteobacteria	Gammaproteobacteria	Enterobacterales	Erwiniaceae	Pantoea	Pantoea ananatis	20189	4116	36517	1580	168	1432
Bacteria	Proteobacteria	Gammaproteobacteria	Enterobacterales	Erwiniaceae	Pantoea	Pantoea dispersa	31632	3397	11857	2957	121	233
Bacteria	Proteobacteria	Gammaproteobacteria	Enterobacterales	Erwiniaceae	Pantoea	Pantoea eucalypti	3444	18359	47938	243	381	479
Bacteria	Proteobacteria	Gammaproteobacteria	Enterobacterales	Erwiniaceae	Pantoea	Pantoea rwandensis	9607	1580	3205	782	35	172
Bacteria	Proteobacteria	Gammaproteobacteria	Enterobacterales	Erwiniaceae	Pantoea	Pantoea sp. At-9b	12492	1846	3886	1043	38	92
Bacteria	Proteobacteria	Gammaproteobacteria	Enterobacterales	Erwiniaceae	Pantoea	Pantoea sp. CCBC3-3-1	24243	1252	5781	2105	48	120
Bacteria	Proteobacteria	Gammaproteobacteria	Enterobacterales	Erwiniaceae	Pantoea	Pantoea sp. MT58	4370	25145	50523	402	300	498
Bacteria	Proteobacteria	Gammaproteobacteria	Enterobacterales	Erwiniaceae	Pantoea	Pantoea sp. PSNIH1	19614	4089	10025	1976	91	369
Bacteria	Proteobacteria	Gammaproteobacteria	Enterobacterales	Erwiniaceae	Pantoea	Pantoea sp. SM3640	5557	18049	22267	378	305	413
Bacteria	Proteobacteria	Gammaproteobacteria	Enterobacterales	Erwiniaceae	Pantoea	Pantoea sp. SO10	19258	1963	4732	1576	51	132
Bacteria	Proteobacteria	Gammaproteobacteria	Enterobacterales	Erwiniaceae	Pantoea	Pantoea stewartii	10842	2197	4436	959	38	179
Bacteria	Proteobacteria	Gammaproteobacteria	Enterobacterales	Erwiniaceae	Pantoea	Pantoea vagans	57517	168297	82583	4493	4733	1955
Bacteria	Proteobacteria	Gammaproteobacteria	Enterobacterales	Pectobacteriaceae	Pectobacterium	Pectobacterium brasiliense	2259	257	68036	171	0	448
Bacteria	Proteobacteria	Gammaproteobacteria	Enterobacterales	Pectobacteriaceae	Pectobacterium	Pectobacterium carotovorum	5759	307	12072	394	0	100
Bacteria	Actinobacteria	Actinomycetia	Micrococcales	Microbacteriaceae	Plantibacter	Plantibacter flavus	21932	1520	114	1556	49	141
Bacteria	Proteobacteria	Gammaproteobacteria	Enterobacterales	Enterobacteriaceae	Pluralibacter	Pluralibacter gergoviae	9359	336	1844	1002	0	40
Bacteria	Proteobacteria	Gammaproteobacteria	Enterobacterales	Morganellaceae	Providencia	Providencia rettgeri	144561	156	405	17307	51	0
Bacteria	Proteobacteria	Gammaproteobacteria	Enterobacterales	Morganellaceae	Providencia	Providencia sp. 1701091	57143	0	0	0	0	0
Bacteria	Proteobacteria	Gammaproteobacteria	Pseudomonadales	Pseudomonadaceae	Pseudomonas	Pseudomonas aeruginosa	57180	68680	24201	32757	4319	2378
Bacteria	Proteobacteria	Gammaproteobacteria	Pseudomonadales	Pseudomonadaceae	Pseudomonas	Pseudomonas azotoformans	16803	9467	1218	593	95	109
Bacteria	Proteobacteria	Gammaproteobacteria	Pseudomonadales	Pseudomonadaceae	Pseudomonas	Pseudomonas brassicacearum	30560	10388	512	779	84	0
Bacteria	Proteobacteria	Gammaproteobacteria	Pseudomonadales	Pseudomonadaceae	Pseudomonas	Pseudomonas chlororaphis	29378	21152	1646	1132	135	35
Bacteria	Proteobacteria	Gammaproteobacteria	Pseudomonadales	Pseudomonadaceae	Pseudomonas	Pseudomonas extremorientalis	2885	1965	11168	127	22	455
Bacteria	Proteobacteria	Gammaproteobacteria	Pseudomonadales	Pseudomonadaceae	Pseudomonas	Pseudomonas fluorescens	79549	73300	3357	2963	606	185
Bacteria	Proteobacteria	Gammaproteobacteria	Pseudomonadales	Pseudomonadaceae	Pseudomonas	Pseudomonas fragi	71412	59926	402	2608	403	28
Bacteria	Proteobacteria	Gammaproteobacteria	Pseudomonadales	Pseudomonadaceae	Pseudomonas	Pseudomonas fulva	72624	27349	56300	4175	441	528
Bacteria	Proteobacteria	Gammaproteobacteria	Pseudomonadales	Pseudomonadaceae	Pseudomonas	Pseudomonas libanensis	4511	12083	142	182	55	0
Bacteria	Proteobacteria	Gammaproteobacteria	Pseudomonadales	Pseudomonadaceae	Pseudomonas	Pseudomonas lundensis	46058	45529	339	1889	265	24
Bacteria	Proteobacteria	Gammaproteobacteria	Pseudomonadales	Pseudomonadaceae	Pseudomonas	Pseudomonas monteilii	11236	3867	1018	296	27	25
Bacteria	Proteobacteria	Gammaproteobacteria	Pseudomonadales	Pseudomonadaceae	Pseudomonas	Pseudomonas poae	12185	2699	230	401	0	0
Bacteria	Proteobacteria	Gammaproteobacteria	Pseudomonadales	Pseudomonadaceae	Pseudomonas	Pseudomonas protegens	12319	7935	635	449	54	30
Bacteria	Proteobacteria	Gammaproteobacteria	Pseudomonadales	Pseudomonadaceae	Pseudomonas	Pseudomonas psychrophila	42269	38699	327	2062	337	52
Bacteria	Proteobacteria	Gammaproteobacteria	Pseudomonadales	Pseudomonadaceae	Pseudomonas	Pseudomonas putida	126961	43696	7084	4434	539	225
Bacteria	Proteobacteria	Gammaproteobacteria	Pseudomonadales	Pseudomonadaceae	Pseudomonas	Pseudomonas simiae	1316064	3315	290	39102	186	109
Bacteria	Proteobacteria	Gammaproteobacteria	Pseudomonadales	Pseudomonadaceae	Pseudomonas	Pseudomonas sp. 02C 26	326996	2240	21990	11029	63	478
Bacteria	Proteobacteria	Gammaproteobacteria	Pseudomonadales	Pseudomonadaceae	Pseudomonas	Pseudomonas sp. BIGb0427	9196	2233	318	335	0	0
Bacteria	Proteobacteria	Gammaproteobacteria	Pseudomonadales	Pseudomonadaceae	Pseudomonas	Pseudomonas sp. CFSAN084952	1388	9382	70	0	59	0
Bacteria	Proteobacteria	Gammaproteobacteria	Pseudomonadales	Pseudomonadaceae	Pseudomonas	Pseudomonas sp. J380	2171	269670	154	130	1073	77
Bacteria	Proteobacteria	Gammaproteobacteria	Pseudomonadales	Pseudomonadaceae	Pseudomonas	Pseudomonas sp. Lz4W	8074	10931	78	292	45	0
Bacteria	Proteobacteria	Gammaproteobacteria	Pseudomonadales	Pseudomonadaceae	Pseudomonas	Pseudomonas sp. MYb193	2217	63637	63	99	981	41
Bacteria	Proteobacteria	Gammaproteobacteria	Pseudomonadales	Pseudomonadaceae	Pseudomonas	Pseudomonas sp. TMW 2.1634	9288	6222	110	285	0	0
Bacteria	Proteobacteria	Gammaproteobacteria	Pseudomonadales	Pseudomonadaceae	Pseudomonas	Pseudomonas stutzeri	15516	7957	4237	722	99	108
Bacteria	Proteobacteria	Gammaproteobacteria	Pseudomonadales	Pseudomonadaceae	Pseudomonas	Pseudomonas synxantha	10717	14194	545	443	87	19
Bacteria	Proteobacteria	Gammaproteobacteria	Pseudomonadales	Pseudomonadaceae	Pseudomonas	Pseudomonas syringae	24625	20519	1682	847	194	52
Bacteria	Proteobacteria	Gammaproteobacteria	Pseudomonadales	Pseudomonadaceae	Pseudomonas	Pseudomonas taetrolens	41027	39069	327	1833	249	24
Bacteria	Proteobacteria	Gammaproteobacteria	Pseudomonadales	Pseudomonadaceae	Pseudomonas	Pseudomonas versuta	38538	35057	294	1835	264	30
Bacteria	Proteobacteria	Gammaproteobacteria	Enterobacterales	Yersiniaceae	Rahnella	Rahnella aquatilis	11554	278	1651	1323	110	104
Bacteria	Proteobacteria	Gammaproteobacteria	Enterobacterales	Enterobacteriaceae	Raoultella	Raoultella ornithinolytica	12095	632	3423	1007	0	88
Bacteria	Proteobacteria	Gammaproteobacteria	Enterobacterales	Enterobacteriaceae	Salmonella	Salmonella enterica	79700	24280	153167	33852	11060	15276
Bacteria	Actinobacteria	Actinomycetia	Micrococcales	Sanguibacteraceae	Sanguibacter	Sanguibacter keddieii	49575	44855	15	6558	653	70
Bacteria	Proteobacteria	Gammaproteobacteria	Enterobacterales	Yersiniaceae	Serratia	Serratia fonticola	9959	307	2338	901	20	70
Bacteria	Proteobacteria	Gammaproteobacteria	Enterobacterales	Yersiniaceae	Serratia	Serratia liquefaciens	14092	573	2931	1152	27	81
Bacteria	Proteobacteria	Gammaproteobacteria	Enterobacterales	Yersiniaceae	Serratia	Serratia marcescens	42902	1698	9589	3339	72	238
Bacteria	Proteobacteria	Gammaproteobacteria	Enterobacterales	Yersiniaceae	Serratia	Serratia plymuthica	12200	497	2047	1160	24	36
Bacteria	Firmicutes	Bacilli	Bacillales	Staphylococcaceae	Mammaliicoccus	Staphylococcus aureus	4033	1798	965	17807	118	226
Bacteria	Firmicutes	Bacilli	Bacillales	Staphylococcaceae	Mammaliicoccus	Staphylococcus sciuri	111254	12	0	35712	92	71
Bacteria	Proteobacteria	Gammaproteobacteria	Xanthomonadales	Xanthomonadaceae	Stenotrophomonas	Stenotrophomonas maltophilia	13818	292	1198	1717	444	332
Bacteria	Proteobacteria	Gammaproteobacteria	Xanthomonadales	Xanthomonadaceae	Stenotrophomonas	Stenotrophomonas rhizophila	12935	28	4465	454	17	29
Bacteria	Proteobacteria	Gammaproteobacteria	Xanthomonadales	Xanthomonadaceae	Stenotrophomonas	Stenotrophomonas sp. 364	68124	36	41862	2696	0	251
Bacteria	Proteobacteria	Gammaproteobacteria	Xanthomonadales	Xanthomonadaceae	Stenotrophomonas	Stenotrophomonas sp. LM091	329462	54	468	11732	55	47
Bacteria	Actinobacteria	Actinomycetia	Streptomycetales	Streptomycetaceae	Streptomyces	Streptomyces lividans	32693	17982	97767	3474	6498	4146
Bacteria	Proteobacteria	Gammaproteobacteria	Enterobacterales	Yersiniaceae	Yersinia	Yersinia pestis	12771	4288	17401	8027	0	1424
Fungi	Ascomycota	Saccharomycetes	Saccharomycetales	Saccharomycetaceae	Nakaseomyces	[Candida] glabrata	0	0	0	25	57	19
Fungi	Ascomycota	Eurotiomycetes	Eurotiales	Aspergillaceae	Aspergillus	Aspergillus fumigatus	75	107	53	149	1010	3879
Fungi	Ascomycota	Eurotiomycetes	Eurotiales	Aspergillaceae	Aspergillus	Aspergillus oryzae	61	107	68	444	3815	4947
Fungi	Ascomycota	Leotiomycetes	Helotiales	Sclerotiniaceae	Botrytis	Botrytis cinerea	167	224	506	8370	6962	20428
Fungi	Ascomycota	Saccharomycetes	Saccharomycetales	Pichiaceae	Brettanomyces	Brettanomyces nanus	0	0	23	62	154	288
Fungi	Ascomycota	Saccharomycetes	Saccharomycetales	Debaryomycetaceae	Candida	Candida dubliniensis	0	0	13	0	0	48
Fungi	Ascomycota	Saccharomycetes	Saccharomycetales	Debaryomycetaceae	Candida	Candida orthopsilosis	0	0	0	89	68	49
Fungi	Ascomycota	Dothideomycetes	Mycosphaerellales	Mycosphaerellaceae	Cercospora	Cercospora beticola	161	154	138	210	1360	5537
Fungi	Ascomycota	Sordariomycetes	Glomerellales	Glomerellaceae	Colletotrichum	Colletotrichum higginsianum	1157	1027	496	14757	30858	28284
Fungi	Basidiomycota	Tremellomycetes	Tremellales	Cryptococcaceae	Cryptococcus	Cryptococcus gattii VGI	0	0	380	146	404	7844
Fungi	Basidiomycota	Tremellomycetes	Tremellales	Cryptococcaceae	Cryptococcus	Cryptococcus neoformans	23	22	109	20	173	1639
Fungi	Ascomycota	Saccharomycetes	Saccharomycetales	Debaryomycetaceae	Debaryomyces	Debaryomyces hansenii	0	0	0	0	88	78
Fungi	Microsporidia	unclassified	Apansporoblastina	Unikaryonidae	Encephalitozoon	Encephalitozoon hellem	0	15	0	0	0	0
Fungi	Ascomycota	Saccharomycetes	Saccharomycetales	Saccharomycetaceae	Eremothecium	Eremothecium cymbalariae	0	0	0	0	19	12
Fungi	Ascomycota	Saccharomycetes	Saccharomycetales	Saccharomycetaceae	Eremothecium	Eremothecium gossypii	25	31	64	0	493	860
Fungi	Ascomycota	Saccharomycetes	Saccharomycetales	Saccharomycetaceae	Eremothecium	Eremothecium sinecaudum	13	0	0	0	0	91
Fungi	Ascomycota	Sordariomycetes	Hypocreales	Nectriaceae	Fusarium	Fusarium fujikuroi	6669	3419	178	15006	5820	7581
Fungi	Ascomycota	Sordariomycetes	Hypocreales	Nectriaceae	Fusarium	Fusarium graminearum	21310	97	97	104104	2026	5674
Fungi	Ascomycota	Sordariomycetes	Hypocreales	Nectriaceae	Fusarium	Fusarium oxysporum	7505	530	99	16229	2610	7046
Fungi	Ascomycota	Sordariomycetes	Hypocreales	Nectriaceae	Fusarium	Fusarium pseudograminearum	27290	1209	10587	22793	2313	5536
Fungi	Ascomycota	Sordariomycetes	Hypocreales	Nectriaceae	Fusarium	Fusarium venenatum	37046	347	271	128689	14049	20786
Fungi	Ascomycota	Sordariomycetes	Hypocreales	Nectriaceae	Fusarium	Fusarium verticillioides	27467	499	91	99945	3941	4181
Fungi	Ascomycota	Saccharomycetes	Saccharomycetales	Saccharomycetaceae	Kazachstania	Kazachstania africana	0	0	0	0	62	14
Fungi	Ascomycota	Saccharomycetes	Saccharomycetales	Saccharomycetaceae	Kazachstania	Kazachstania naganishii	0	13	14	86	6307	2201
Fungi	Ascomycota	Saccharomycetes	Saccharomycetales	Saccharomycetaceae	Kluyveromyces	Kluyveromyces marxianus	0	0	0	0	500	44
Fungi	Ascomycota	Saccharomycetes	Saccharomycetales	Phaffomycetaceae	Komagataella	Komagataella phaffii	0	0	0	0	0	72
Fungi	Ascomycota	Saccharomycetes	Saccharomycetales	Saccharomycetaceae	Lachancea	Lachancea thermotolerans	19	13	18	123	138	754
Fungi	Basidiomycota	Malasseziomycetes	Malasseziales	Malasseziaceae	Malassezia	Malassezia restricta	12	11	85	450	236	1206
Fungi	Ascomycota	Saccharomycetes	Saccharomycetales	Saccharomycetaceae	Naumovozyma	Naumovozyma castellii	0	0	0	0	54	0
Fungi	Ascomycota	Saccharomycetes	Saccharomycetales	Saccharomycetaceae	Naumovozyma	Naumovozyma dairenensis	18	0	0	0	32	0
Fungi	Ascomycota	Sordariomycetes	Sordariales	Sordariaceae	Neurospora	Neurospora crassa	326	686	297	1864	11022	14408
Fungi	Ascomycota	Saccharomycetes	Saccharomycetales	Pichiaceae	Ogataea	Ogataea parapolymorpha	0	0	15	114	74	110
Fungi	Ascomycota	Saccharomycetes	Saccharomycetales	Pichiaceae	Pichia	Pichia kudriavzevii	0	0	0	38	122	44
Fungi	Ascomycota	Sordariomycetes	Hypocreales	Clavicipitaceae	Pochonia	Pochonia chlamydosporia	316	250	124	2475	8623	9059
Fungi	Ascomycota	Sordariomycetes	Magnaporthales	Pyriculariaceae	Pyricularia	Pyricularia grisea	124	223	104	104	1044	4458
Fungi	Ascomycota	Sordariomycetes	Magnaporthales	Pyriculariaceae	Pyricularia	Pyricularia oryzae	183	318	156	86	2107	5957
Fungi	Ascomycota	Sordariomycetes	Magnaporthales	Pyriculariaceae	Pyricularia	Pyricularia pennisetigena	120	277	118	40	2169	12261
Fungi	Ascomycota	Saccharomycetes	Saccharomycetales	Saccharomycetaceae	Saccharomyces	Saccharomyces cerevisiae	0	0	0	41	9364	16
Fungi	Ascomycota	Saccharomycetes	Saccharomycetales	Saccharomycetaceae	Saccharomyces	Saccharomyces eubayanus	41	0	19	0	151	0
Fungi	Ascomycota	Saccharomycetes	Saccharomycetales	Saccharomycetaceae	Saccharomyces	Saccharomyces paradoxus	0	0	0	0	59	0
Fungi	Ascomycota	Saccharomycetes	Saccharomycetales	Debaryomycetaceae	Scheffersomyces	Scheffersomyces stipitis	0	23	18	96	0	93
Fungi	Ascomycota	Schizosaccharomycetes	Schizosaccharomycetales	Schizosaccharomycetaceae	Schizosaccharomyces	Schizosaccharomyces pombe	0	0	39	105	70	462
Fungi	Basidiomycota	Ustilaginomycetes	Ustilaginales	Ustilaginaceae	Sporisorium	Sporisorium graminicola	31	49	249	43	294	2068
Fungi	Ascomycota	Saccharomycetes	Saccharomycetales	Trichomonascaceae	Sugiyamaella	Sugiyamaella lignohabitans	10	12	48	273	149	407
Fungi	Ascomycota	Eurotiomycetes	Eurotiales	Trichocomaceae	Talaromyces	Talaromyces rugulosus	90	69	61	237	1575	3834
Fungi	Ascomycota	Saccharomycetes	Saccharomycetales	Saccharomycetaceae	Tetrapisispora	Tetrapisispora blattae	45	15	14	0	71	16
Fungi	Ascomycota	Saccharomycetes	Saccharomycetales	Saccharomycetaceae	Tetrapisispora	Tetrapisispora phaffii	0	0	0	41	67	27
Fungi	Ascomycota	Sordariomycetes	Sordariales	Chaetomiaceae	Thermothelomyces	Thermothelomyces thermophilus	189	654	335	1822	11738	15978
Fungi	Ascomycota	Sordariomycetes	Sordariales	Chaetomiaceae	Thermothielavioides	Thermothielavioides terrestris	231	792	351	1115	8027	15006
Fungi	Ascomycota	Saccharomycetes	Saccharomycetales	Saccharomycetaceae	Torulaspora	Torulaspora delbrueckii	0	0	0	0	24	12
Fungi	Ascomycota	Saccharomycetes	Saccharomycetales	Saccharomycetaceae	Torulaspora	Torulaspora globosa	0	0	0	0	99	188
Fungi	Basidiomycota	Ustilaginomycetes	Ustilaginales	Ustilaginaceae	Ustilago	Ustilago maydis	24	30	153	28	156	1919
Fungi	Ascomycota	Saccharomycetes	Saccharomycetales	Dipodascaceae	Yarrowia	Yarrowia lipolytica	61	28	99	69	432	2954
Fungi	Ascomycota	Saccharomycetes	Saccharomycetales	Saccharomycetaceae	Zygosaccharomyces	Zygosaccharomyces rouxii	0	0	0	71	162	89
Fungi	Ascomycota	Saccharomycetes	Saccharomycetales	Saccharomycetaceae	Zygotorulaspora	Zygotorulaspora mrakii	0	0	57	40	127	246
Fungi	Ascomycota	Dothideomycetes	Mycosphaerellales	Mycosphaerellaceae	Zymoseptoria	Zymoseptoria tritici	101	85	89	157	3057	5919
Viruses	Kitrinoviricota	Tolucaviricetes	Tolivirales	Luteoviridae	Polerovirus	Beet western yellows virus	0	0	0	0	22	0
Viruses	Pisuviricota	Pisoniviricetes	Picornavirales	Secoviridae	Fabavirus	Broad bean wilt virus 2	0	0	0	1336	50939	3363
Viruses	Uroviricota	Caudoviricetes	Caudovirales	Siphoviridae	Helsingorvirus	Cellulophaga virus Cba171	0	0	0	0	0	13
Viruses	Negarnaviricota	Ellioviricetes	Bunyavirales	Tospoviridae	Orthotospovirus	Chrysanthemum stem necrosis orthotospovirus	0	0	0	0	111	0
Viruses	Uroviricota	Caudoviricetes	Caudovirales	Myoviridae	Mimasvirus	Cronobacter virus GAP32	0	73	0	0	0	0
Viruses	Kitrinoviricota	Alsuviricetes	Martellivirales	Bromoviridae	Cucumovirus	Cucumber mosaic virus	10	34	17	719	20335	168275
Viruses	Uroviricota	Caudoviricetes	Caudovirales	Myoviridae	Petsuvirus	Edwardsiella virus pEtSU	0	1399	0	0	12	0
Viruses	Uroviricota	Caudoviricetes	Caudovirales	Siphoviridae	Cornellvirus	Enterobacter phage phiEap-2	0	0	63	0	0	0
Viruses	Uroviricota	Caudoviricetes	Caudovirales	Podoviridae	Uetakevirus	Enterobacter phage Tyrion	0	0	69	0	0	0
Viruses	Uroviricota	Caudoviricetes	Caudovirales	Siphoviridae	Efquatrovirus	Enterococcus virus LY0322	62	52	137	0	0	0
Viruses	Uroviricota	Caudoviricetes	Caudovirales	Podoviridae	Johnsonvirus	Erwinia phage phiEaP-8	37	0	0	0	0	0
Viruses	Uroviricota	Caudoviricetes	Caudovirales	Siphoviridae	Feofaniavirus	Erwinia virus Eho59	0	0	66	0	0	0
Viruses	Uroviricota	Caudoviricetes	Caudovirales	Autographiviridae	Elunavirus	Erwinia virus L1	0	0	13	0	0	0
Viruses	Uroviricota	Caudoviricetes	Caudovirales	Autographiviridae	Eracentumvirus	Erwinia virus S2	0	19	0	0	0	0
Viruses	Uroviricota	Caudoviricetes	Caudovirales	Siphoviridae	Kagunavirus	Escherichia virus K1G	0	0	57	0	0	0
Viruses	Uroviricota	Caudoviricetes	Caudovirales	Siphoviridae	Kagunavirus	Escherichia virus K1H	0	0	59	0	0	0
Viruses	Uroviricota	Caudoviricetes	Caudovirales	Siphoviridae	Kagunavirus	Escherichia virus K1ind1	0	0	62	0	0	0
Viruses	Kitrinoviricota	Alsuviricetes	Martellivirales	Bromoviridae	Cucumovirus	Gayfeather mild mottle virus	0	0	0	0	0	14
Viruses	Kitrinoviricota	Alsuviricetes	Martellivirales	Endornaviridae	Alphaendornavirus	Hot pepper alphaendornavirus	0	0	0	19975	2754	144
Viruses	Negarnaviricota	Ellioviricetes	Bunyavirales	unclassified	unclassified	Huangpi Tick Virus 1	0	0	16	0	0	0
Viruses	Preplasmiviricota	Tectiliviricetes	Rowavirales	Adenoviridae	Mastadenovirus	Human mastadenovirus C	0	0	0	0	11	0
Viruses	Cossaviricota	Papovaviricetes	Zurhausenvirales	Papillomaviridae	Alphapapillomavirus	Macaca mulatta papillomavirus 6	0	0	0	0	0	14
Viruses	Uroviricota	Caudoviricetes	Caudovirales	Siphoviridae	Fromanvirus	Mycobacterium phage Gompeii16	21	0	0	0	0	0
Viruses	Uroviricota	Caudoviricetes	Caudovirales	Siphoviridae	Timquatrovirus	Mycobacterium phage LaterM	0	0	0	0	16	16
Viruses	Uroviricota	Caudoviricetes	Caudovirales	Myoviridae	Certrevirus	Pectobacterium virus phiTE	0	0	16	0	0	0
Viruses	Pisuviricota	Duplopiviricetes	Durnavirales	Partitiviridae	Deltapartitivirus	Pepper cryptic virus 1	0	0	0	125	0	0
Viruses	Pisuviricota	Duplopiviricetes	Durnavirales	Partitiviridae	Deltapartitivirus	Pepper cryptic virus 2	0	0	0	83	0	58
Viruses	Uroviricota	Caudoviricetes	Caudovirales	Myoviridae	Phikzvirus	Pseudomonas phage 201phi2-1	511	0	0	0	0	0
Viruses	Uroviricota	Caudoviricetes	Caudovirales	Myoviridae	unclassified	Pseudomonas phage OBP	0	1227	0	0	0	0
Viruses	Uroviricota	Caudoviricetes	Caudovirales	Myoviridae	Phikzvirus	Pseudomonas phage PhiPA3	58	0	0	0	0	0
Viruses	Uroviricota	Caudoviricetes	Caudovirales	Autographiviridae	Bifseptvirus	Pseudomonas virus Bf7	0	10	0	0	0	0
Viruses	Uroviricota	Caudoviricetes	Caudovirales	Autographiviridae	Pollyceevirus	Pseudomonas virus PollyC	0	14	157	0	0	11
Viruses	Uroviricota	Caudoviricetes	Caudovirales	Siphoviridae	unclassified	Serratia phage Eta	0	0	70	0	0	0
Viruses	Uroviricota	Caudoviricetes	Caudovirales	Myoviridae	Eneladusvirus	Serratia virus BF	0	76	0	0	0	0
Viruses	Uroviricota	Caudoviricetes	Caudovirales	Podoviridae	Andhravirus	Staphylococcus virus Andhra	3065	1466	13980	100	249	149
Viruses	Uroviricota	Caudoviricetes	Caudovirales	Podoviridae	Rosenblumvirus	Staphylococcus virus CSA13	70	52	230	0	0	0
Viruses	Kitrinoviricota	Alsuviricetes	Martellivirales	Bromoviridae	Cucumovirus	Tomato aspermy virus	0	0	0	11	54	819
Viruses	Negarnaviricota	Ellioviricetes	Bunyavirales	Tospoviridae	Orthotospovirus	Tomato spotted wilt tospovirus	0	0	0	0	8419	0
Viruses	Pisuviricota	Duplopiviricetes	Durnavirales	Hypoviridae	Hypovirus	Valsa ceratosperma hypovirus 1	0	0	0	0	0	29
Viruses	Uroviricota	Caudoviricetes	Caudovirales	Myoviridae	Aphroditevirus	Vibrio virus Aphrodite1	0	45	0	0	0	0
Viruses	Uroviricota	Caudoviricetes	Caudovirales	Myoviridae	Tidunavirus	Vibrio virus VP4B	0	30	0	0	0	0
Viruses	Negarnaviricota	Ellioviricetes	Bunyavirales	Tospoviridae	Orthotospovirus	Zucchini lethal chlorosis orthotospovirus	0	0	0	0	24	0

## Sheet: Table S5
Table S5. Classification of identified microorganisms by MEGAN6_R according to six taxonomy levels.
Viruses do not belong to any kingdom.
Kingdom	Phylum	Class	Order	Family	Genus	Species	D48	D63	D89	R48	R63	R89
Bacteria	(uncultured bacterium)	(uncultured bacterium)	(uncultured bacterium)	(uncultured bacterium)	(uncultured bacterium)	uncultured bacterium	0	0	0	857	0	0
Bacteria	Proteobacteria	Alphaproteobacteria	Rhodospirillales	Rhodospirillaceae	Thalassospira	Thalassospira xiamenensis	0	0	0	1537	1281	737
Bacteria	Proteobacteria	Alphaproteobacteria	Rhodospirillales	(Enhydrobacter)	Enhydrobacter	Enhydrobacter sp. 8BJ	0	0	0	483	0	0
Bacteria	Proteobacteria	Betaproteobacteria	Burkholderiales	Alcaligenaceae	Achromobacter	Achromobacter sp. KS-M25	3534	0	0	0	0	0
Bacteria	Proteobacteria	Betaproteobacteria	Burkholderiales	Comamonadaceae	(Comamonadaceae bacterium)	Comamonadaceae bacterium	4016	0	0	0	0	0
Bacteria	Proteobacteria	Gammaproteobacteria	Alteromonadales	Pseudoalteromonadaceae	Pseudoalteromonas	Pseudoalteromonas sp. S558	0	0	0	1999	0	0
Bacteria	Proteobacteria	Gammaproteobacteria	Enterobacterales	Enterobacteriaceae	Enterobacter	Enterobacter cloacae	5684	0	0	384	0	0
Bacteria	Proteobacteria	Gammaproteobacteria	Enterobacterales	Enterobacteriaceae	Enterobacter	Enterobacter hormaechei	0	1029	0	0	0	0
Bacteria	Proteobacteria	Gammaproteobacteria	Enterobacterales	Enterobacteriaceae	Escherichia	Escherichia coli	0	6695	607	984	329	0
Bacteria	Proteobacteria	Gammaproteobacteria	Enterobacterales	Enterobacteriaceae	Klebsiella	Klebsiella pneumoniae	12634	0	1898	2778	0	0
Bacteria	Proteobacteria	Gammaproteobacteria	Enterobacterales	Enterobacteriaceae	Salmonella	Salmonella enterica	0	0	0	689	0	0
Bacteria	Proteobacteria	Gammaproteobacteria	Enterobacterales	Enterobacteriaceae	Siccibacter	Siccibacter turicensis	3164	0	0	0	0	0
Bacteria	Proteobacteria	Gammaproteobacteria	Enterobacterales	Erwiniaceae	Erwinia	Candidatus Erwinia dacicola	9808	0	2160	800	0	0
Bacteria	Proteobacteria	Gammaproteobacteria	Enterobacterales	Erwiniaceae	Erwinia	Erwinia aphidicola	39516	0	8138	2970	0	0
Bacteria	Proteobacteria	Gammaproteobacteria	Enterobacterales	Erwiniaceae	Erwinia	Erwinia billingiae	2567	0	0	0	0	0
Bacteria	Proteobacteria	Gammaproteobacteria	Enterobacterales	Erwiniaceae	Erwinia	Erwinia persicina	3177	0	938	0	0	0
Bacteria	Proteobacteria	Gammaproteobacteria	Enterobacterales	Erwiniaceae	Erwinia	Erwinia sp. ErVv1	3994	0	0	401	0	0
Bacteria	Proteobacteria	Gammaproteobacteria	Enterobacterales	Erwiniaceae	Pantoea	Pantoea agglomerans	14805	21438	11962	698	374	478
Bacteria	Proteobacteria	Gammaproteobacteria	Enterobacterales	Erwiniaceae	Pantoea	Pantoea ananatis	3240	2980	3982	706	0	542
Bacteria	Proteobacteria	Gammaproteobacteria	Enterobacterales	Erwiniaceae	Pantoea	Pantoea vagans	0	2603	1394	0	0	0
Bacteria	Proteobacteria	Gammaproteobacteria	Enterobacterales	Erwiniaceae	Pantoea	Pantoea sp. 111	0	0	490	0	0	0
Bacteria	Proteobacteria	Gammaproteobacteria	Enterobacterales	Erwiniaceae	(bacteria symbiont BFo1 of Frankliniella occidentalis)	bacteria symbiont BFo1 of Frankliniella occidentalis	20114	0	6133	1739	0	0
Bacteria	Proteobacteria	Gammaproteobacteria	Enterobacterales	Erwiniaceae	(Erwinia sp. OLMDLW33)	Erwinia sp. OLMDLW33	2852	0	894	0	0	0
Bacteria	Proteobacteria	Gammaproteobacteria	Enterobacterales	Hafniaceae	Hafnia	Hafnia alvei	6781	0	0	358	0	0
Bacteria	Proteobacteria	Gammaproteobacteria	Enterobacterales	Morganellaceae	Providencia	Providencia rettgeri	8960	0	0	600	0	0
Bacteria	Proteobacteria	Gammaproteobacteria	Enterobacterales	Morganellaceae	Providencia	Providencia stuartii	0	0	0	504	0	0
Bacteria	Proteobacteria	Gammaproteobacteria	Pasteurellales	Pasteurellaceae	Haemophilus	Haemophilus influenzae	0	0	0	952	0	0
Bacteria	Proteobacteria	Gammaproteobacteria	Pseudomonadales	Pseudomonadaceae	Pseudomonas	Pseudomonas aeruginosa	0	0	0	453	0	0
Bacteria	Proteobacteria	Gammaproteobacteria	Pseudomonadales	Pseudomonadaceae	Pseudomonas	Psychrobacter sp. FME2	0	1390	0	0	0	0
Bacteria	Proteobacteria	Gammaproteobacteria	Pseudomonadales	Pseudomonadaceae	Pseudomonas	Pseudomonas endophytica	0	2162	0	0	0	0
Bacteria	Proteobacteria	Gammaproteobacteria	Pseudomonadales	Pseudomonadaceae	Pseudomonas	Pseudomonas fluorescens	10089	5096	0	1153	0	0
Bacteria	Proteobacteria	Gammaproteobacteria	Pseudomonadales	Pseudomonadaceae	Pseudomonas	Pseudomonas marginalis	2704	0	0	0	0	0
Bacteria	Proteobacteria	Gammaproteobacteria	Pseudomonadales	Pseudomonadaceae	Pseudomonas	Pseudomonas helleri	28972	15961	0	1183	0	0
Bacteria	Proteobacteria	Gammaproteobacteria	Pseudomonadales	Pseudomonadaceae	Pseudomonas	Pseudomonas psychrophila	0	1830	0	0	0	0
Bacteria	Proteobacteria	Gammaproteobacteria	Pseudomonadales	Pseudomonadaceae	Pseudomonas	Pseudomonas putida	4738	0	0	0	0	0
Bacteria	Proteobacteria	Gammaproteobacteria	Pseudomonadales	Pseudomonadaceae	Pseudomonas	Pseudomonas simiae	9505	0	0	376	0	0
Bacteria	Proteobacteria	Gammaproteobacteria	Pseudomonadales	Pseudomonadaceae	Pseudomonas	Pseudomonas syringae	0	1051	0	0	0	0
Bacteria	Proteobacteria	Gammaproteobacteria	Pseudomonadales	Pseudomonadaceae	Pseudomonas	Pseudomonas savastanoi	0	0	0	2288	316	0
Bacteria	Proteobacteria	Gammaproteobacteria	Pseudomonadales	Pseudomonadaceae	Pseudomonas	Pseudomonas sp. FSL R10-1350	0	1154	0	0	0	0
Bacteria	Proteobacteria	Gammaproteobacteria	Pseudomonadales	Pseudomonadaceae	Pseudomonas	Pseudomonas sp. URMO17WK12:I2	3047	0	3751	0	0	0
Bacteria	Proteobacteria	Gammaproteobacteria	Vibrionales	Vibrionaceae	Vibrio	Vibrio cholerae	0	0	0	753	0	0
Bacteria	Proteobacteria	Gammaproteobacteria	Vibrionales	Vibrionaceae	Vibrio	Vibrio parahaemolyticus	0	0	0	1175	0	0
Bacteria	Proteobacteria	Gammaproteobacteria	Xanthomonadales	Xanthomonadaceae	Stenotrophomonas	Stenotrophomonas maltophilia	9674	0	0	0	0	0
Bacteria	Proteobacteria	Gammaproteobacteria	Xanthomonadales	Xanthomonadaceae	Stenotrophomonas	Stenotrophomonas sp. 364	0	0	583	0	0	0
Bacteria	Proteobacteria	Gammaproteobacteria	Xanthomonadales	Xanthomonadaceae	Xanthomonas	Xanthomonas citri	0	0	0	1149	0	0
Bacteria	Actinobacteria	Actinobacteria	Corynebacteriales	Nocardiaceae	Rhodococcus	Rhodococcus sp. RD6.2	0	0	0	384	0	0
Bacteria	Actinobacteria	Actinobacteria	Micrococcales	Sanguibacteraceae	Sanguibacter	Sanguibacter keddieii	8369	7100	0	368	0	0
Bacteria	Actinobacteria	Actinobacteria	Propionibacteriales	Propionibacteriaceae	Cutibacterium	Cutibacterium acnes	0	0	0	586	0	0
Bacteria	Actinobacteria	Actinobacteria	Streptomycetales	Streptomycetaceae	Streptomyces	Streptomyces griseocarneus	0	0	0	353	309	0
Bacteria	Firmicutes	Bacilli	Bacillales	Bacillaceae	Bacillus	Bacillus cereus	0	0	0	565	0	0
Bacteria	Firmicutes	Bacilli	Bacillales	Staphylococcaceae	Staphylococcus	Staphylococcus aureus	0	0	0	3058	0	0
Bacteria	Firmicutes	Bacilli	Bacillales	Staphylococcaceae	Staphylococcus	Staphylococcus sciuri	5374	0	0	1335	0	0
Bacteria	Firmicutes	Bacilli	Lactobacillales	Lactobacillaceae	Lactobacillus	Lactobacillus iners	0	0	0	431	0	0
Bacteria	Firmicutes	Bacilli	Lactobacillales	Leuconostocaceae	Leuconostoc	Leuconostoc mesenteroides	0	0	0	348	0	0
Bacteria	Firmicutes	Bacilli	Lactobacillales	Streptococcaceae	Streptococcus	Streptococcus equi	0	0	0	380	0	0
Bacteria	Firmicutes	Bacilli	Lactobacillales	Streptococcaceae	Streptococcus	Streptococcus mutans	0	0	0	0	1395	0
Bacteria	Firmicutes	Bacilli	Lactobacillales	Streptococcaceae	Streptococcus	Streptococcus pneumoniae	0	0	0	607	0	0
Bacteria	Firmicutes	Clostridia	Clostridiales	Peptostreptococcaceae	Clostridioides	Clostridioides difficile	0	0	0	0	3254	0
Bacteria	Firmicutes	Erysipelotrichia	Erysipelotrichales	Erysipelotrichaceae	Absicoccus	Absicoccus porci	0	0	0	0	1085	0
Fungi	Ascomycota	Dothideomycetes	(Pseudoperisporiaceae)	Pseudoperisporiaceae	Lizonia	Lizonia empirigonia	0	0	0	0	565	566
Fungi	Ascomycota	Dothideomycetes	Pleosporales	Didymosphaeriaceae	Didymosphaeria	Didymosphaeria enalia	0	0	0	382	903	641
Fungi	Ascomycota	Dothideomycetes	Pleosporales	Pleosporaceae	Alternaria	Alternaria alternata	0	0	0	0	976	1480
Fungi	Ascomycota	Dothideomycetes	Pleosporales	Pleosporaceae	Alternaria	Alternaria tenuissima	0	0	0	0	491	973
Fungi	Ascomycota	Dothideomycetes	Pleosporales	Pleosporaceae	Alternaria	Alternaria arborescens	0	0	0	0	549	824
Fungi	Ascomycota	Dothideomycetes	Pleosporales	Pleosporaceae	Alternaria	Alternaria sp. MG1	0	0	0	0	556	733
Fungi	Ascomycota	Dothideomycetes	Pleosporales	Pleosporaceae	Pyrenophora	Pyrenophora seminiperda	0	0	0	0	331	644
Fungi	Ascomycota	Eurotiomycetes	Eurotiales	Aspergillaceae	Aspergillus	Aspergillus carbonarius	0	0	0	0	993	0
Fungi	Ascomycota	Eurotiomycetes	Eurotiales	Aspergillaceae	Aspergillus	Aspergillus fumigatiaffinis	0	0	0	1731	0	0
Fungi	Ascomycota	Eurotiomycetes	Eurotiales	Aspergillaceae	Aspergillus	Aspergillus heteromorphus	0	0	0	677	0	0
Fungi	Ascomycota	Eurotiomycetes	Eurotiales	Aspergillaceae	Aspergillus	Aspergillus indologenus	0	0	0	1468	0	0
Fungi	Ascomycota	Leotiomycetes	Helotiales	Lachnaceae	Lachnellula	Lachnellula subtilissima	0	0	0	0	0	419
Fungi	Ascomycota	Leotiomycetes	Helotiales	Sclerotiniaceae	Monilinia	Monilinia fructicola	0	0	0	469	543	1390
Fungi	Ascomycota	Sordariomycetes	Hypocreales	Hypocreaceae	Trichoderma	Trichoderma atroviride	0	0	0	633	0	0
Fungi	Ascomycota	Sordariomycetes	Hypocreales	Nectriaceae	Fusarium	Fusarium clavum	0	0	0	2845	0	0
Fungi	Ascomycota	Sordariomycetes	Hypocreales	Nectriaceae	Fusarium	Fusarium coffeatum	7202	0	0	1532	0	0
Fungi	Ascomycota	Sordariomycetes	Hypocreales	Nectriaceae	Fusarium	Fusarium fasciculatum	6037	0	0	1260	0	0
Fungi	Ascomycota	Sordariomycetes	Hypocreales	Nectriaceae	Fusarium	Fusarium oxysporum	0	0	0	781	0	0
Fungi	Ascomycota	Sordariomycetes	Hypocreales	Nectriaceae	Fusarium	Fusarium venenatum	0	0	0	708	0	0
Fungi	Ascomycota	Sordariomycetes	Hypocreales	Nectriaceae	Fusarium	Fusarium sp. AF-6	0	0	0	526	0	0
Fungi	Ascomycota	Sordariomycetes	Diaporthales	Cryphonectriaceae	Cryphonectria	Cryphonectria parasitica	0	0	0	2875	4082	3436
Fungi	Ascomycota	Sordariomycetes	Diaporthales	Diaporthaceae	Diaporthe	Diaporthe ampelina	0	5559	1720	0	21235	21056
Fungi	Ascomycota	Sordariomycetes	Diaporthales	Diaporthaceae	Diaporthe	Diaporthe helianthi	0	7240	1719	0	15692	11175
Fungi	Ascomycota	Sordariomycetes	Diaporthales	Diaporthaceae	Diaporthe	Diaporthe longicolla	0	0	0	0	338	0
Fungi	Ascomycota	Sordariomycetes	Diaporthales	Valsaceae	Valsa	Valsa mali	0	0	0	0	843	561
Fungi	Ascomycota	Sordariomycetes	Diaporthales	Valsaceae	Valsa	Valsa sordida	0	0	0	0	681	0
Fungi	Ascomycota	Sordariomycetes	Sordariales	Chaetomiaceae	Chaetomium	Chaetomium globosum	0	0	0	368	308	0
Fungi	Ascomycota	Sordariomycetes	Sordariales	Sordariaceae	Neurospora	Neurospora tetrasperma	0	0	0	1013	0	0
Fungi	Ascomycota	Sordariomycetes	Xylariales	Xylariaceae	Rosellinia	Rosellinia necatrix	0	0	0	0	729	485
Fungi	Ascomycota	Pezizomycetes	Pezizales	Pyronemataceae	Sphaerosporella	Sphaerosporella brunnea	0	0	0	0	358	0
Fungi	Ascomycota	Saccharomycetes	Saccharomycetales	Saccharomycetaceae	Kluyveromyces	Kluyveromyces marxianus	0	0	0	395	0	0
Fungi	Ascomycota	Saccharomycetes	Saccharomycetales	Saccharomycetaceae	Saccharomyces	Saccharomyces cerevisiae	0	0	0	0	6451	0
Fungi	Ascomycota	(Saitoella)	(Saitoella)	(Saitoella)	Saitoella	Saitoella complicata	0	0	0	1229	0	0
Fungi	Basidiomycota	Tremellomycetes	Cystofilobasidiales	Mrakiaceae	Phaffia	Phaffia rhodozyma	0	0	3149	0	2200	18657
Fungi	Basidiomycota	Pucciniomycetes	Pucciniales	Pucciniaceae	Puccinia	Puccinia striiformis	0	0	0	333	0	0
Viruses	Uroviricota	Caudoviricetes	Caudovirales	Myoviridae	Phikzvirus	Pseudomonas phage 201phi2-1	3108	0	0	0	0	0
Viruses	Uroviricota	Caudoviricetes	Caudovirales	Myoviridae	unclassifiedMyoviridae	Klebsiella phage N1M2	0	1465	0	0	0	0
Viruses	Uroviricota	Caudoviricetes	Caudovirales	Myoviridae	unclassifiedMyoviridae	Pseudomonas phage OBP	0	1594	0	0	0	0
Viruses	Kitrinoviricota	Alsuviricetes	Martellivirales	Bromoviridae	Cucumovirus	Cucumber mosaic virus	0	0	0	0	7334	46593
Viruses	Kitrinoviricota	Alsuviricetes	Martellivirales	Endornaviridae	Alphaendornavirus	Hot pepper alphaendornavirus	0	0	0	8938	1083	0
Viruses	Negarnaviricota	Ellioviricetes	Bunyavirales	Tospoviridae	Orthotospovirus	Tomato spotted wilt tospovirus	0	0	0	0	4975	0
Viruses	Pisuviricota	Pisoniviricetes	Picornavirales	Secoviridae	Comovirinae	Broad bean wilt virus 2	0	0	0	2592	61213	5792
Viruses	unclassified	unclassified	unclassified	unclassified	unclassified	Bacteriophage sp.	0	0	3636	0	0	0

## Sheet: Table S6
Table S6. Classification of identified microorganisms by MEGAN6_A according to six taxonomy levels.
Viruses do not belong to any kingdom.
Kingdom	Phylum	Class	Order	Family	Genus	Species	D48	D63	D89	R48	R63	R89
Bacteria	(uncultured bacterium)	(uncultured bacterium)	(uncultured bacterium)	(uncultured bacterium)	(uncultured bacterium)	uncultured bacterium	0	0	0	42	0	29
Bacteria	Proteobacteria	Alphaproteobacteria	Rhodospirillales	Rhodospirillaceae	Magnetospirillum	Magnetospirillum gryphiswaldense	0	0	0	19	0	0
Bacteria	Proteobacteria	Betaproteobacteria	Burkholderiales	Alcaligenaceae	Achromobacter	Achromobacter sp. KS-M25	187	0	0	0	0	0
Bacteria	Proteobacteria	Betaproteobacteria	Burkholderiales	Alcaligenaceae	(Alcaligenaceae bacterium)	Alcaligenaceae bacterium	77	0	0	0	0	0
Bacteria	Proteobacteria	Betaproteobacteria	Burkholderiales	Comamonadaceae	(Comamonadaceae bacterium)	Comamonadaceae bacterium	424	0	0	0	0	0
Bacteria	Proteobacteria	Gammaproteobacteria	Alteromonadales	Shewanellaceae	Shewanella	Shewanella decolorationis	0	0	0	0	24	0
Bacteria	Proteobacteria	Gammaproteobacteria	Enterobacterales	Enterobacteriaceae	Enterobacter	Enterobacter cloacae	650	0	0	0	0	0
Bacteria	Proteobacteria	Gammaproteobacteria	Enterobacterales	Enterobacteriaceae	Enterobacter	Enterobacter hormaechei	0	70	0	0	0	0
Bacteria	Proteobacteria	Gammaproteobacteria	Enterobacterales	Enterobacteriaceae	Escherichia	Escherichia coli	54	0	27	29	34	28
Bacteria	Proteobacteria	Gammaproteobacteria	Enterobacterales	Enterobacteriaceae	Klebsiella	Klebsiella pneumoniae	51	31	51	0	0	0
Bacteria	Proteobacteria	Gammaproteobacteria	Enterobacterales	Enterobacteriaceae	Salmonella	Salmonella enterica	51	0	13	0	0	0
Bacteria	Proteobacteria	Gammaproteobacteria	Enterobacterales	Enterobacteriaceae	Siccibacter	Siccibacter turicensis	249	0	0	0	0	0
Bacteria	Proteobacteria	Gammaproteobacteria	Enterobacterales	Erwiniaceae	Erwinia	Candidatus Erwinia dacicola	0	23	28	0	0	0
Bacteria	Proteobacteria	Gammaproteobacteria	Enterobacterales	Erwiniaceae	Erwinia	Erwinia aphidicola	93	148	210	57	0	0
Bacteria	Proteobacteria	Gammaproteobacteria	Enterobacterales	Erwiniaceae	Erwinia	Erwinia billingiae	0	0	22	0	0	0
Bacteria	Proteobacteria	Gammaproteobacteria	Enterobacterales	Erwiniaceae	Erwinia	Erwinia iniecta	46	0	0	0	0	0
Bacteria	Proteobacteria	Gammaproteobacteria	Enterobacterales	Erwiniaceae	Erwinia	Erwinia persicina	0	0	39	21	0	0
Bacteria	Proteobacteria	Gammaproteobacteria	Enterobacterales	Erwiniaceae	Erwinia	Erwinia rhapontici	0	0	13	0	0	0
Bacteria	Proteobacteria	Gammaproteobacteria	Enterobacterales	Erwiniaceae	Erwinia	Erwinia toletana	83	0	0	0	0	0
Bacteria	Proteobacteria	Gammaproteobacteria	Enterobacterales	Erwiniaceae	Erwinia	Erwinia sp. ErVv1	0	0	15	0	0	0
Bacteria	Proteobacteria	Gammaproteobacteria	Enterobacterales	Erwiniaceae	Pantoea	Pantoea agglomerans	67	123	161	90	0	0
Bacteria	Proteobacteria	Gammaproteobacteria	Enterobacterales	Erwiniaceae	Pantoea	Pantoea ananatis	0	16	101	22	0	0
Bacteria	Proteobacteria	Gammaproteobacteria	Enterobacterales	Erwiniaceae	Pantoea	Pantoea vagans	0	111	25	0	0	0
Bacteria	Proteobacteria	Gammaproteobacteria	Enterobacterales	Erwiniaceae	Pantoea	Pantoea sp. RIT-PI-b	0	0	10	0	0	0
Bacteria	Proteobacteria	Gammaproteobacteria	Enterobacterales	Erwiniaceae	Pantoea	Pantoea sp. Sc1	0	0	13	0	0	0
Bacteria	Proteobacteria	Gammaproteobacteria	Enterobacterales	Erwiniaceae	(bacteria symbiont BFo1 of Frankliniella occidentalis)	bacteria symbiont BFo1 of Frankliniella occidentalis	43	50	167	39	0	0
Bacteria	Proteobacteria	Gammaproteobacteria	Enterobacterales	Erwiniaceae	(Erwinia sp. OLMDLW33)	Erwinia sp. OLMDLW33	0	0	22	0	0	0
Bacteria	Proteobacteria	Gammaproteobacteria	Enterobacterales	Hafniaceae	Hafnia	Hafnia alvei	316	0	0	31	0	0
Bacteria	Proteobacteria	Gammaproteobacteria	Enterobacterales	Morganellaceae	Providencia	Providencia rettgeri	425	0	0	68	0	0
Bacteria	Proteobacteria	Gammaproteobacteria	Pseudomonadales	Pseudomonadaceae	Pseudomonas	Pseudomonas argentinensis	0	0	11	0	0	0
Bacteria	Proteobacteria	Gammaproteobacteria	Pseudomonadales	Pseudomonadaceae	Pseudomonas	Pseudomonas endophytica	0	0	0	30	0	0
Bacteria	Proteobacteria	Gammaproteobacteria	Pseudomonadales	Pseudomonadaceae	Pseudomonas	Pseudomonas fluorescens	70	84	0	68	0	0
Bacteria	Proteobacteria	Gammaproteobacteria	Pseudomonadales	Pseudomonadaceae	Pseudomonas	Pseudomonas marginalis	0	23	0	39	0	0
Bacteria	Proteobacteria	Gammaproteobacteria	Pseudomonadales	Pseudomonadaceae	Pseudomonas	Pseudomonas helleri	80	99	0	311	0	0
Bacteria	Proteobacteria	Gammaproteobacteria	Pseudomonadales	Pseudomonadaceae	Pseudomonas	Pseudomonas psychrophila	0	0	0	114	0	0
Bacteria	Proteobacteria	Gammaproteobacteria	Pseudomonadales	Pseudomonadaceae	Pseudomonas	Pseudomonas punonensis	0	0	13	0	0	0
Bacteria	Proteobacteria	Gammaproteobacteria	Pseudomonadales	Pseudomonadaceae	Pseudomonas	Pseudomonas putida	109	18	0	0	0	0
Bacteria	Proteobacteria	Gammaproteobacteria	Pseudomonadales	Pseudomonadaceae	Pseudomonas	Pseudomonas simiae	0	0	0	127	0	0
Bacteria	Proteobacteria	Gammaproteobacteria	Pseudomonadales	Pseudomonadaceae	Pseudomonas	Pseudomonas syringae	0	34	0	0	0	0
Bacteria	Proteobacteria	Gammaproteobacteria	Pseudomonadales	Pseudomonadaceae	Pseudomonas	Pseudomonas viridiflava	101	16	0	0	0	0
Bacteria	Proteobacteria	Gammaproteobacteria	Pseudomonadales	Pseudomonadaceae	Pseudomonas	Pseudomonas sp. URMO17WK12:I2	254	0	137	0	0	0
Bacteria	Proteobacteria	Gammaproteobacteria	Xanthomonadales	Xanthomonadaceae	Stenotrophomonas	Stenotrophomonas maltophilia	160	0	13	19	0	0
Bacteria	Proteobacteria	Gammaproteobacteria	Xanthomonadales	Xanthomonadaceae	Stenotrophomonas	Stenotrophomonas rhizophila	96	0	0	0	0	0
Bacteria	Proteobacteria	Gammaproteobacteria	Xanthomonadales	Xanthomonadaceae	Stenotrophomonas	Stenotrophomonas sp. 364	151	0	10	0	0	0
Bacteria	Actinobacteria	Actinobacteria	Micrococcales	Sanguibacteraceae	Sanguibacter	Sanguibacter keddieii	1660	503	0	0	0	0
Bacteria	Actinobacteria	Actinobacteria	Micrococcales	Sanguibacteraceae	Sanguibacter	Sanguibacter sp. Leaf3	75	32	0	0	0	0
Bacteria	Firmicutes	Bacilli	Bacillales	Staphylococcaceae	Staphylococcus	Staphylococcus sciuri	342	0	0	136	0	0
Bacteria	Firmicutes	Bacilli	Lactobacillales	Enterococcaceae	Enterococcus	Enterococcus casseliflavus	0	28	0	0	0	0
Bacteria	Firmicutes	Bacilli	Lactobacillales	Leuconostocaceae	Leuconostoc	Leuconostoc mesenteroides	158	0	0	19	0	0
Fungi	Ascomycota	Dothideomycetes	Pleosporales	Pleosporaceae	Alternaria	Alternaria alternata	0	0	0	0	106	161
Fungi	Ascomycota	Dothideomycetes	Pleosporales	Pleosporaceae	Alternaria	Alternaria tenuissima	0	0	0	0	126	205
Fungi	Ascomycota	Dothideomycetes	Pleosporales	Pleosporaceae	Alternaria	Alternaria arborescens	0	0	0	0	34	50
Fungi	Ascomycota	Dothideomycetes	Pleosporales	Pleosporaceae	Alternaria	Alternaria sp. MG1	0	0	0	0	27	34
Fungi	Ascomycota	Sordariomycetes	Hypocreales	Cordycipitaceae	Beauveria	Beauveria bassiana	67	16	40	29	0	0
Fungi	Ascomycota	Sordariomycetes	Hypocreales	Nectriaceae	Fusarium	Fusarium clavum	70	0	0	23	0	0
Fungi	Ascomycota	Sordariomycetes	Hypocreales	Nectriaceae	Fusarium	Fusarium coffeatum	981	0	0	0	0	0
Fungi	Ascomycota	Sordariomycetes	Hypocreales	Nectriaceae	Fusarium	Fusarium fasciculatum	727	0	0	362	0	0
Fungi	Ascomycota	Sordariomycetes	Hypocreales	Nectriaceae	Fusarium	Fusarium oxysporum	82	0	0	57	0	0
Fungi	Ascomycota	Sordariomycetes	Hypocreales	Nectriaceae	Fusarium	Fusarium graminearum	69	0	0	0	0	0
Fungi	Ascomycota	Sordariomycetes	Hypocreales	Nectriaceae	Fusarium	Fusarium venenatum	54	0	0	0	0	0
Fungi	Ascomycota	Sordariomycetes	Diaporthales	Diaporthaceae	Diaporthe	Diaporthe ampelina	0	406	14	0	1218	1333
Fungi	Ascomycota	Sordariomycetes	Diaporthales	Diaporthaceae	Diaporthe	Diaporthe helianthi	0	604	0	0	1042	815
Fungi	Ascomycota	Sordariomycetes	Diaporthales	Valsaceae	Cytospora	Cytospora leucostoma	0	0	0	0	17	0
Fungi	Ascomycota	Sordariomycetes	Diaporthales	Valsaceae	Valsa	Valsa mali	0	34	0	0	39	33
Fungi	Ascomycota	Saccharomycetes	Saccharomycetales	Saccharomycetaceae	Saccharomyces	Saccharomyces cerevisiae	0	0	0	0	33	0
Fungi	Basidiomycota	Tremellomycetes	Cystofilobasidiales	Mrakiaceae	Phaffia	Phaffia rhodozyma	0	0	149	0	62	1202
Fungi	Basidiomycota	Microbotryomycetes	Sporidiobolales	Sporidiobolaceae	Rhodotorula	Rhodotorula graminis	0	0	0	0	0	25
Viruses	Uroviricota	Caudoviricetes	Caudovirales	Autographiviridae	Eracentumvirus	unclassified Eracentumvirus	0	15	0	0	0	0
Viruses	Uroviricota	Caudoviricetes	Caudovirales	Myoviridae	Phikzvirus	Pseudomonas phage 201phi2-1	60	0	0	0	0	0
Viruses	Uroviricota	Caudoviricetes	Caudovirales	Siphoviridae	Myovirus	Erwinia phage Midgardsormr38	0	0	9	0	0	0
Viruses	Kitrinoviricota	Alsuviricetes	Martellivirales	Endornaviridae	Alphaendornavirus	Hot pepper alphaendornavirus	0	0	0	0	0	16
Viruses	Lenarviricota	Miaviricetes	Ourlivirales	Botourmiaviridae	Scleroulivirus	Sclerotinia scleroulivirus 1	0	0	0	0	9	11
Viruses	Negarnaviricota	Ellioviricetes	Bunyavirales	Tospoviridae	Orthotospovirus	Tomato spotted wilt tospovirus	0	0	0	0	21	0
Viruses	Pisuviricota	Pisoniviricetes	Picornavirales	Secoviridae	Comovirinae	Broad bean wilt virus 2	0	0	0	0	19	0
Viruses	unclassified	unclassified	unclassified	unclassified	unclassified	Bacteriophage sp.	0	0	24	0	0	29

## Sheet: Table S7
Table S7. List of assembled viral genomes.
Abbreviation and RNA fragment	Virus name	Size	Isolate	Accession number
CMV-RNA1_R48	Cucumber mosaic virus	3343	R48	MW773728
CMV-RNA3_R63	Cucumber mosaic virus	2210	R63	MW815617
CMV-RNA1_R63	Cucumber mosaic virus	3358	R63	MW815618
CMV-RNA2_R63	Cucumber mosaic virus	2904	R63	MW815619
CMV-RNA3_R89	Cucumber mosaic virus	2211	R89	MW815622
CMV-RNA1_R89	Cucumber mosaic virus	3356	R89	MW815623
CMV-RNA2_R89	Cucumber mosaic virus	2901	R89	MW815624
BBWV2-RNA1_R63	Broad bean wilt virus 2	5951	R63	MW815620
BBWV2-RNA1_R89	Broad bean wilt virus 2	5849	R89	MW815625
BBWV2-RNA2_R48	Broad bean wilt virus 2	3575	R48	MW815615
BBWV2-RNA2_R63	Broad bean wilt virus 2	3550	R63	MW815621
BBWV2-RNA2_R89	Broad bean wilt virus 2	3559	R89	MW815626
HPEV_R48	Hot pepper alphaendornavirus	14730	R48	MW815616
